# Supplementary material for: The Barcelona Predictive Model of Clinically Significant Prostate Cancer
Source: Cancers (Basel). 2022 Mar 21;14(6):1589. doi: 10.3390/cancers14061589 (PMC8946272; doi:10.3390/cancers14061589)
Supplement: Supplementary file 1 [file cancers-14-01589-s001.zip]

Archive with 1 entries (1 files):
- cancers-1632477-supplementary.pdf
